# Supplementary material for: Optimising Enzymatic Cross-Linking: Impact on Physicochemical and Functional Properties of Lupin Flour and Soy Protein Isolate
Source: Foods. 2025 Jun 3;14(11):1976. doi: 10.3390/foods14111976 (PMC12155482; doi:10.3390/foods14111976)
Supplement: Supplementary file 1 [file foods-14-01976-s001.zip]

Archive with 1 entries (1 files):
- foods-3583000-supplementary.pdf
